# Supplementary material for: Phenolic Compounds in Calafate Berries Encapsulated by Spray Drying: Neuroprotection Potential into the Ingredient
Source: Antioxidants (Basel). 2021 Nov 18;10(11):1830. doi: 10.3390/antiox10111830 (PMC8614940; doi:10.3390/antiox10111830)
Supplement: Supplementary file 1 [file antioxidants-10-01830-s001.zip]

Archive with 1 entries (1 files):
- antioxidants-1449263-supplementary.jpg
